# Supplementary material for: Intergenerational Transmission of Proactive Health Behaviors Among Adolescents with Overweight or Obesity: The Mediating Role of Self-Efficacy and Family Cohesion
Source: Nutrients. 2025 Oct 28;17(21):3377. doi: 10.3390/nu17213377 (PMC12610138; doi:10.3390/nu17213377)
Supplement: Supplementary file 1 [file nutrients-17-03377-s001.zip]

Archive with 1 entries (1 files):
- nutrients-3934780-supplementary.pdf
